# Supplementary material for: Graphs in molecular biology
Source: BMC Bioinformatics. 2007 Sep 27;8(Suppl 6):S8. doi: 10.1186/1471-2105-8-S6-S8 (PMC1995545; doi:10.1186/1471-2105-8-S6-S8)
Supplement: Additional File 1 — Sweave source code of the article. The Sweave markup of this paper, including the text in LATEX format and the program code for the example analysis in the Case Study and the generation of all figures. [file 1471-2105-8-S6-S8-S1.latex]

% This is the .Rnw file. The rendered .tex file 
% (suitable for latex) and the 
% figures fig[1-7].eps, fig[1-7].pdf can be produced from
% this using R's Sweave function.
%
% It is based on the 
%
%%  LaTeX template for BioMed Central  %%
%%     journal article submissions     %%
%%                                     %%
%%         <27 January 2006>           %%
\NeedsTeXFormat{LaTeX2e}[1995/12/01]
\documentclass[11pt]{bmc_article}    

% Load packages
\usepackage{cite} % Make references as [1-4], not [1,2,3,4]
\usepackage{url}  % Formatting web addresses  
\usepackage{ifthen}  % Conditional 
\usepackage{multicol}   %Columns
\usepackage[utf8]{inputenc} %unicode support
\usepackage{amsmath}
\usepackage{amssymb}
\urlstyle{rm}
 
 
\def\includegraphic{}
\def\includegraphics{}


% WH macros
\newcommand{\mbs}[1]{{\mbox{\scriptsize #1}}}
\newcommand{\Rclass}[1]{\textit{#1}}
\newcommand{\Rfunction}[1]{\texttt{#1}}
\newcommand{\Rpackage}[1]{\textit{#1}}
\newcommand{\Robject}[1]{\texttt{#1}}

\setlength{\topmargin}{0.0cm}
\setlength{\textheight}{21.5cm}
\setlength{\oddsidemargin}{0cm} 
\setlength{\textwidth}{16.5cm}
\setlength{\columnsep}{0.6cm}

\newboolean{publ}

%%%%%%%%%%%%%%%%%%%%%%%%%%%%%%%%%%%%%%%%%%%%%%%%%%
%%                                              %%
%% You may change the following style settings  %%
%% Should you wish to format your article       %%
%% in a publication style for printing out and  %%
%% sharing with colleagues, but ensure that     %%
%% before submitting to BMC that the style is   %%
%% returned to the Review style setting.        %%
%%                                              %%
%%%%%%%%%%%%%%%%%%%%%%%%%%%%%%%%%%%%%%%%%%%%%%%%%%
 

%Review style settings
%\newenvironment{bmcformat}{\begin{raggedright}\baselineskip20pt\sloppy\setboolean{publ}{false}}{\end{raggedright}\baselineskip20pt\sloppy}

%Publication style settings
%\newenvironment{bmcformat}{\fussy\setboolean{publ}{true}}{\fussy}
\newenvironment{bmcformat}{\fussy\setboolean{publ}{false}}{\fussy}


\usepackage{/home/huber/R/share/texmf/Sweave}
\begin{document}
\begin{bmcformat}

%--------------------------------------------------
\title{Graphs in molecular biology}
%--------------------------------------------------
 
\author{%
Wolfgang Huber\correspondingauthor$^1$%
\email{W. Huber\correspondingauthor - huber@ebi.ac.uk}%
\and
Vincent J. Carey$^2$%
\email{V.J. Carey - stvjc@channing.harvard.edu}%
\and
Li Long$^3$%
\email{L. Long - lilong@isb-sib.ch}%
\and
Seth Falcon$^4$%
\email{S. Falcon - sfalcon@fhcrc.org}%
\and
Robert Gentleman$^4$%
\email{R. Gentleman - rgentlem@fhcrc.org}}
      
\address{%
\iid(1) European Bioinformatics Institute, 
        European Molecular Biology Laboratory,
        Cambridge CB10 1SD, UK\\
\iid(2) Channing Laboratory, 
        Brigham and Women's Hospital, 75
        Francis Street, Boston MA 02115, USA\\
\iid(3) Vital-IT Center, Swiss Institute of Bioinformatics, 
        1015 Lausanne, Switzerland\\
\iid(4) Fred Hutchinson Cancer Research Center, 
        Computational Biology Group, 
        1100 Fairview Avenue North - M2-B876, 
        P.O. Box 19024, Seattle WA 98109-1024, USA
}%

\maketitle

%-------------------
% Abstract
%-------------------

\begin{abstract}
Graph theoretical concepts are useful for the description and analysis
of interactions and relationships in biological systems. We give a
brief introduction into some of the concepts and their areas of
application in molecular biology. We discuss software that is
available through the Bioconductor project and present a simple
example application to the integration of a protein-protein interaction
and a co-expression network.
\end{abstract}

\ifthenelse{\boolean{publ}}{\begin{multicols}{2}}{}


%--------------------------------------------------
\section*{Introduction}
%--------------------------------------------------

Molecular biology is concerned with enumerating and characterizing all
the building blocks of living systems, as well as with their
relationships, how the properties and the activity of one element
affects those of another. For example, certain proteins have the
capability of binding to particular regions of a cell's DNA, thereby
activating or inhibiting the transcription of messenger RNA that codes
for another protein, or even for that protein itself. Many proteins
have the capability of binding to other proteins, forming a complex
that can perform actions that none of the individual constituent
proteins would be able to do.  There are thousands, perhaps millions
of different types and states of proteins in a living organism, and
the number of possible interactions between them is enormous. The
language of graph theory offers a mathematical abstraction for the
description of such relationships.  The beauty and usefulness of this
abstraction is that it allows to develop concepts and tools
independent of the concrete application. Many scientists and
engineers are familiar with the benefits of abstraction that lie
in linear algebra, calculus or probability theory; the
goal of this article is to demonstrate some of the scope and power of
the theory of graphs for the biology of gene regulation.

A graph consists of a set of nodes and a set of edges that connect the
nodes. The nodes are the entities of interest and the edges represent
relationships between the entities. For example, the entities may be a
set of proteins in a cell, and the relationship modeled may be the
existence of a physical interaction between two proteins.  A graph is
specified by the set of nodes $V$ the set of edges $E$.  Each element
of $E$ contains a pair of elements of $V$. Edges can be assigned
weights, directions, and types.  Sometimes, specialized forms of
graphs such as multigraphs, bipartite graphs and
hypergraphs~\cite{Berge1973,Gallo1993} are useful.

We will use the terms \emph{graph} and \emph{network} interchangeably,
the former stressing the mathematical concept, the latter the
applications.  


\section*{Applications}

Graphs play roles in three complementary areas. First, graphs provide
a data structure for \emph{knowledge representation}. Examples include
regulatory, signal transduction, or metabolic networks that are
represented in graph form. This might be either in the informal way of
the familiar bubbles and arrows cartoons of molecular biology text
books, or more formally in knowledge databases such as
Reactome~\cite{Reactome2005}.  Graphs are also used for
knowledge representation in the Gene Ontology (GO)~\cite{GO2000}, and
bipartite graphs between biological concepts and scientific papers
that are written about them~\cite{MeSH} are another form of knowledge
representation.

A second application of graphs to molecular biology is to model 
measured data. Many types of molecular biological experiments produce
data that convey relationships between molecules. For example, in a
Yeast-Two-Hybrid screen, the data is the observation that a pair of
proteins worked together to create a transcription initiation
complex. In a chromatin immuno-precipitation microarray experiment
(ChIP-chip), the data is the strength of the binding of the pulled
down protein to the queried DNA regions, which themselves may be
linked to one or several genes whose transcription is regulated
through them.

A further role for graphs is in \emph{statistical modeling}. For
example, one might want to fit a model that describes which sets of
proteins can assemble together to form a protein complex, given some
data consisting of (usually imperfect and incomplete) observations of
pairwise interactions or of the co-precipitation of
proteins~\cite{ScholtensSAGMB2004}. 
Different models might apply to fit the data, and the usual
questions of model fitting and discrimination and of hypothesis testing
arise.  Another example is the question whether interacting proteins
are also transcriptionally co-regulated. This might be answered by
looking at the respective networks, the protein-protein interaction
graph and the co-expression graph, and testing whether and how the
overlap of these graphs is more than would be expected by
chance~\cite{Geone2001}.

Graphical models~\cite{Lauritzen1996} can also be used to
model complicated multivariate probability distributions with a
limited number of parameters. Nodes in a graphical model represent
random variables, and the lack of an arc between nodes represents an
assumption of conditional independence.  In an undirected graphical
model (sometimes this is also called a Markov random field), two (sets
of) nodes $U$ and $V$ are conditionally independent given a third set,
$W$, if all paths between the nodes in $U$ and $V$ are separated by a
node in $W$.  In a directed graphical model (sometimes this is also
called a Bayesian network), a node is independent of its ancestors
given its parents, where the ancestor/parent relationship is with
respect to some fixed topological ordering of the nodes.

%--------------------------------------------------
\section*{Definitions}
%--------------------------------------------------

The presentation and notation here is based on that used in
\cite{GrossYellen1999}.  The treatment is not comprehensive, and we
refer to more complete references such as
\cite{Berge1973,GrossYellen1999,Sedgewick2002}.

A graph is specified by the set of nodes (the term \emph{vertex} is
also sometimes used) $V$ and the set of edges $E$.  Each element of $E$
contains a pair $u, v$ of elements of $V$.  It is allowed that $u=v$,
in which case one also speaks of a \emph{self-loop}. The relationships
modeled by the edges may be dichotomous (the edge is there or it is
not there) or we may consider a more general interpretation of $E$ as
a two-place function $f: V\times V\to F$ with discrete or
continuous range $F$. If $F\subset \mathbb{R}$, then the value $f(u,
v)$ is called the weight of the edge from $u$ to $v$. $F$ can also
extend over different discrete categories, for example, a graph with
genes as nodes can simultaneously model the homology between genes
and their co-citation in the medical literature.

In some cases, such as in transcription factor networks, the
relationships between the nodes in the graph are directed.  A graph
can simultaneously contain directed and undirected relationships.

An edge is said to be \emph{incident at} a node if the node is an
endpoint for the edge. A \emph{proper edge} is an edge that is not a
self-loop, and a \emph{multi-edge} is a set of two or more edges that
have the same endpoints. A \emph{directed edge} is an edge where one
endpoint is designated the \emph{head} and the other the \emph{tail}.
Directed edges join the tail node to the head node but not vice
versa. A \emph{directed graph}, or \emph{digraph}, is a graph where
all edges are directed. The \emph{underlying} graph of a digraph is
the graph that results from making all directed edges undirected
edges.

Two nodes are said to be \emph{adjacent} if they are joined by an
edge. Two edges are adjacent if they are joined by a node.  The
\emph{adjacency matrix} of a graph is a square matrix $A$ whose rows
and columns correspond to the nodes and whose element $A_{ij}$ denote
the presence (and possibly, weight or type) of an edge from node $i$
to $j$. For undirected graphs, the adjacency matrix is symmetric.

The \emph{degree} of node $v$ is denoted $\mbox{deg}(v)$ and
is equal to the number of proper edges incident at $v$ plus twice the
number of $v$'s self-loops. For directed graphs we define
\emph{in-degree} to be the number of edges directed at the node and
\emph{out-degree} to be the number of edges that go out from the
node. A \emph{complete graph} is a graph such that every pair of nodes
is joined by an edge.

In Figure~1, node \Robject{p} has a self-loop, and there is
no edge between nodes \Robject{p} and \Robject{r}. The other edges are
all directed, as there are arrowheads only on one end.
%
%
%
%

A \emph{walk} from node $v_0$ to node $v_n$ is an alternating sequence
of nodes and edges, 
\[
W = \langle v_0, e_1, v_1, \cdots, v_{n-1}, e_n, v_n \rangle
\]
such that the endpoints of $e_i$ are $v_{i-1}$ and $v_i$
for $i=1,\ldots,n$.  In a digraph we refer to the analogous structure
as a directed walk. The length of a walk when no edge weights are
defined is the number of edges traversed. If edge weights are
defined, the length will be computed by summing the edge weights.
A walk is \emph{closed} if $v_0 = v_n$. 

A node $v$ is said to be reachable from node $u$ if there is a walk
from $u$ to $v$. A graph is said to be \emph{connected} if 
there is a walk between every pair of nodes in the graph. A digraph is
said to be \emph{weakly connected} if its underlying graph is
connected.  Two nodes $w$ and $z$ in a digraph are said to be mutually
reachable if there is a directed walk from $w$ to $z$ and a
directed walk from $z$ to $w$. A digraph is said to be \emph{strongly
connected} if every pair of nodes in the digraph are mutually
reachable. 

The \emph{distance} between two nodes $u$ and $v$ is the length of
the shortest walk containing them. For a digraph the directed distance is
the length of the shortest directed walk. Note that the distance function
so defined for digraphs may not be symmetric in its arguments.
We define a \emph{trail}
to be a walk with no repeated edges and a \emph{path} to be a
walk with no repeated nodes, except possibly the first and last. A
non-trivial closed path is called a \emph{cycle}.

For a graph $G = (V,E)$ the \emph{connectivity} is defined to be the
minimum number of edges whose removal results in a disconnected graph.
This number is denoted $k(G)$. If $k(G) = l$, then $G$ is said to be
$l$--connected.  A \emph{cut} in $G$ is a set of edges whose removal
disconnects the graph. A minimum cut is a cut with the minimum number
of edges. If $C$ is a minimum cut of a non-trivial graph $G$, then
$|C| = k(G)$. The connectivity of the graph in Figure~1 is 2.

Connectivity properties can also be described in terms of
nodes. Sometimes there is interest in those nodes whose deletion from
a connected graph $G$ results in a disconnected graph.  A
\emph{cut-set} is a node set $U$ such that $G \backslash U$ has more
components (defined below) than $G$. 

A \emph{subgraph} of $G=(V,E)$ is a graph $H=(W,F)$ where $W$ is
a subset of $V$, and $F$ is a subset of $E$, and all edges in $F$ have
their endpoints in $W$. An \emph{induced
subgraph} is a subgraph that is defined in terms of a node set $W\subset V$
and contains all edges from $E$ that have both endpoints in $S$. If
$G$ is a directed graph, then so are all subgraphs. Subgraphs can also
be induced by edge sets in an analogous manner.

A \emph{clique} is a subset of the nodes in $V$ such that every pair
of nodes in the subset is joined by an edge. If the clique is not a
proper subset of any other clique, then we call it a \emph{maximal
clique}. A node adjacent to a node $v$ is said to be a neighbor of
$v$. A \emph{component} of a graph $G$ is a maximal connected
subgraph. In a graph $G$ we refer to the component of a node $v$ as
the set of nodes that are reachable from $v$ and denote this
$C(v)$. Cliques are one type of cohesive subgroup, a term for sets of
nodes for which there is a high degree of relatedness as demonstrated
by the existence of many edges.  For applications, the clique will
often be too restrictive a notion of cohesive subgroup, and we will
consider more general definitions below.

For the sake of simplicity, we now diverge somewhat from the
standard graph theoretic terminology for concepts of graph unions and
intersections. In many applications, the node and edge sets of the
graphs we need to consider are subsets of a large, but limited set of
nodes and edges, for example all annotated genes in a genome.  We
define the \emph{union} of two graphs $G$ and $H$ to be the graph $F$
satisfying $V(F) = V(G) \cup V(H)$ and $E(F) = E(G) \cup E(H)$.  The
\emph{intersection} graph is defined analogously, substituting $\cap$
for $\cup$.  The union and intersection of two graphs are themselves
graphs. The \emph{complement} of a graph $G=(V, E)$ is the graph
$G^\prime = (V, E^\prime)$ where $E^\prime$ are those edges in the
complete graph on $V$ that are not in $E$. These concepts are
presented in Figure~2.

%

%--------------------------------------------------
\subsection*{Cohesive subgroups}
%--------------------------------------------------
In application, the identification of maximal cliques is often of
limited interest as the requirement of complete connectivity is so
restrictive. When dealing with imperfect systems or with experimental
data, we may need to consider more general notions of cohesive
subgroups.  Our description here follows that of \cite{SNA}.  They
consider different notions of cohesive subgroups that
include $n$-cliques, $k$-plexes and $\lambda$-sets.

An \emph{$n$-clique} is a subgraph with nodes $V_s$ such that the
distance $d(v,u)$ between nodes $v$ and $u$ is less than or equal to
$n$ for all nodes $v, u \in V_s$. A 1-clique is the same as a
clique.

A \emph{$k$-plex} is a maximal subgraph $V_s$ containing $v_s$ nodes,
in which each node is adjacent to no fewer than $v_s-k$ nodes. Let
$deg_s(u)$ denote the number of edges from $u$ to nodes of the
subgraph $V_s$.  Then a $k$-plex is a subgraph $V_s$ such that
$deg_s(u) \geq v_s - k$, for all $u \in V_s$, and such that there is
no node $w$ in $V \backslash V_s$ such that $deg_s(w) \geq v_s -k$. A
1-plex is a maximal clique. For valued relationships, the requirement
may be changed to require the existence of edges with value greater
than $\delta$.

One way to view this definition is that we are allowing up to $k$
false negative edges per node. False positive edges, if infrequent,
are unlikely to cause problems, because the probability that all nodes
within a subgraph have a false positive edge to the same node tends to
be negligible. There are exceptions, however, and in some cases the
experimental technology being used may induce correlated false
positive, or false negative, edges. 

A \emph{$k$-core} is defined similarly to a $k$-plex, with the main
difference being that for a $k$-core, the minimum number of edges that
must exist is specified, rather than the maximum number that can be
missing. 

\emph{$\lambda$-sets}: another way to think of a cohesive subgroup is
as a set of nodes that are more related to each other
than they are to the other nodes. When viewed in this manner, one
might look for regions of the graph in which the concentration of
edges between nodes in that region is larger than the concentration of
edges from that region to the rest of the graph.
These ideas have been embodied in the notions of
$\lambda$-sets \cite{Borgatti1990}. Let $\lambda(w,u)$ denote the
minimum number of edges that must be removed so that there is
no path between nodes $w$ and $u$. For any graph $G = (V, E)$, a set of
nodes $W \subset V$ is a $\lambda$-set if for all $u, v, w \in W$ and
$l \in V\backslash W$ $\lambda(u,v) \geq \lambda(w, l)$.
Borgatti et al.\ note that the members of a $\lambda$-set do not
need to be adjacent~\cite{Borgatti1990}. 
They can be quite distant from each other.

%--------------------------------------------------
\subsection*{Distances}
%--------------------------------------------------
The length of paths between nodes in a graph can be used to induce
a distance between nodes. In many cases, the shortest path will be
used, but other alternatives may be appropriate for 
applications.  If the graph has weighted edges, then these can easily
be accommodated. Multi-graphs (graphs with multiple types of edges)
can have different distances determined by the different types of
edges.  Other notions of distance, such as the number of paths that
exist between two points~\cite{LeichtVertexSim}, 
or the number of edge-cuts required to
separate two nodes, can also be used. 

For example, the Gene Ontology~\cite{GO2000} is represented by three
different directed acyclic graphs, for ``biological process'',
``cellular process'' and ``molecular function''. Each of the three
graphs has a root, and the three roots may be considered to have one
overall common root node. Various methods for assessing similarity
based on GO have been used, among these \cite{Balasubramanian2004}:
(i) the similarity between subgraph $g_i$ and subgraph $g_j$,
$s(g_i,g_j)$ is computed as the length of the shortest shared path to
the root node, and (ii) the similarity between subgraph $g_i$ and
subgraph $g_j$, $s(g_i,g_j)$ is computed as $| g_i \cap g_j|$ divided
by $|g_i \cup g_j|$.  We note though that the relations in the GO
graph are not designed to imply distances between the terms.

Once a decision has been made about a distance measure for objects
organized in a graph, standard tools for cluster analysis or
multidimensional scaling can be applied to the inter-object distances.
Naturally, the choice of the distance measure is essential for outcome
of the analysis, and the choice should not be driven by mathematical
or computational convenience, but rather by a good understanding of
the biological question.

%------------------------------------------------------------
\section*{Special types of graphs}
%------------------------------------------------------------

There are special types of graphs that deserve attention because
they play important roles in applications. The main ones are bipartite
graphs, hypergraphs, and directed acyclic graphs (DAGs).

%------------------------------------------------------------
\subsection*{Bipartite Graphs}
%------------------------------------------------------------

If the nodes of a graph $G = (V, E)$ can be partitioned into two sets
$U$ and $W$ such that every edge in $E$ is an undirected relationship
between one node in $U$ and one node in $W$, then $G$ is said to be a
\emph{bipartite graph}. Note that there can be no edges between
the elements of $U$ or between the elements of $W$. Thus relationships
between nodes in $U$ are mediated through the nodes in $W$ and vice
versa. 

Two graphs called \emph{one mode graphs} can be derived from a
bipartite graph.  If $U$ and $W$ are the node partitions of a
bipartite graph $G$, then the edges in the one mode graph on $U$
(resp. $W$) are determined by whether or not the two nodes both have
edges in $G$ to a common element of $W$ (resp. $U$).  If $A$ is the
$|U|\times|W|$ adjacency matrix of the bipartite graph, then the one
mode graph for the node set $U$ can be obtained by $A\otimes A^t$ and
the one mode graph for $W$ by $A^t \otimes A$. Here, $\otimes$
represents matrix multiplication under the Boolean algebra 0 + 0 = 0 ×
0 = 1 × 0 = 0 × 1 = 0 and 1 + 0 = 0 + 1 = 1 + 1 = 1 × 1 = 1.

The \emph{mode} of a network is the number of partitions
of the node set determined by some general node property.  For
example, a two-mode network can be used to describe the relationships
between transcription factors and target genes, or between proteins
and protein complexes.  In each of these cases, the node set can be
partitioned by node type. Two-mode graphs are often referred to as
\emph{affiliation networks}.

In social network analysis, the two types of nodes are often referred
to as \emph{actors} and \emph{events}. Among the basic ideas that are
represented by such graphs is the concept that relationships between
actors are mediated by the events that they attend (in that application
domain, for example, the clubs or social groups that they belong
to). 

It is worth noting that \emph{adjacency} in the one-mode graphs means
that both nodes have an edge to (at least one) common node in the
other node set. However, accessibility is less easy to interpret. Two
nodes that are \emph{accessible}, but not adjacent have a connection
or relationship that is less direct -- they are connected by a
sequence of related actors and events but do not themselves share
memberships directly.

\subsection*{Hypergraphs}
Hypergraphs are closely related to bipartite graphs \cite{Berge1973,
Gallo1993}. Hypergraphs generalize the graph concept, allowing for the
specification of relationships that are one to many and many to many.

A \emph{hypergraph} $G$ is defined as a pair $(V, E)$, where
$V$ is a set of nodes, and $E$ is a set of hyperedges. 
Each hyperedge is a set of vertices, $E_i = \{u, v,
\ldots \} \subset V$.

The hyperedges in a \emph{directed hypergraph} are directed, and each 
hyperedge is an ordered pair, $E_i = (X,Y)$, of
disjoint subsets of nodes; $X$ is the tail of $E_i$ while $Y$ is the
head. A \textit{path} $P$ from a node $u$ to a node $v$ is a sequence
$(V_0\equiv u, E_1, V_1,\ldots, E_n, V_n\equiv v)$ of alternating nodes and
hyperedges where each hyperedge $E_i$ is distinct, 
and for $i \in \{1,\ldots,n\}$, 
$V_{i-1} = \mbox{tail}(E_i)$ and 
$V_i = \mbox{head}(E_i)$.

\subsection*{Directed acyclic graphs}

An important class of directed graphs are the \emph{directed acyclic
graphs} (DAGs), which are simply directed graphs with no cycles. We
note that a \emph{tree} is a connected graph that has no cycles.  DAGs
have found many uses in statistics. They form the basis for graphical
models \cite{Lauritzen1996, Edwards2000}. They also play important
roles in structuring concepts, both GO and MeSH are represented as
DAGs. In the Section \textit{Case Strudy}, we demonstrate some of
their uses in different specific problems.

%--------------------------------------------------
\section*{Uncertainty and missing edges}
%--------------------------------------------------

Using graphs as models for data analysis and data representation poses
a number of challenges. In many cases, the reported graphs are
imperfect.

While the presence of an edge between two nodes has usually a
well-defined interpretation, for non-edges the interpretation is often
less clear. We can distinguish between two cases: the existence of the
edge was tested and not found, or it was never tested in the first
place. Both cases are usually reported by the absence of an edge, but
their interpretation is quite different.

The error rates in binary data are often described by the concepts of
false positives and negatives, but in  many applications we
will need to address the following three categories:
\begin{description}
\item[false positives] -- relationships that appear in the
experimental data, but are not real;
\item[false negatives] -- relationships that are real and were 
probed experimentally, but were erroneously not detected; and
\item[untested relationships] -- where no measurement was attempted and hence 
no information is available.  
\end{description}

In order to make appropriate use of the data, we will need to keep
these issues in mind as we explore the resultant graphs. Uncertainty
is usually not part of a purely mathematical approach to graph theory,
but it cannot be ignored in the context of experimental
data. Uncertainty affects how we use and think about graphs or
networks. Uncertainty of relationships being modeled also impacts the
design of software, the choice of algorithms, and the interpretation
of the output.

Particular attention is due to the fact that the three sources of
error mentioned above do often not occur ``randomly'', but may be
associated with properties of the nodes. For example, more research
has been directed towards genes that are known to be implicated in
human diseases, hence it should come as no surprise that
literature-based interaction networks are more dense, and may indeed
contain more false positives and less untested relationships in
regions around these genes and than around less popular genes.

%--------------------------------------------------
\section*{Computational aspects}
\subsection*{Representation}
%--------------------------------------------------
An abstract graph can be represented for computational purposes in
many different ways.  Among the common representations are
\begin{description}
\item[node and edge list] -- a list whose elements correspond to the
nodes in the graph, and each element consists of two objects: the
name of a node, and the list of other nodes to which it is connected.
\item[adjacency matrices] -- a square matrix whose elements can be
Boolean, real-valued or categorical variables and denote the
existence, weight or type of an edge.
\item[from-to matrices] -- a matrix with two or more columns, each row
contains start and end nodes of an edge and possibly weights, types, etc.
\end{description}
For bipartite graphs with node sets $U$, $W$, the adjacency matrix 
simplifies into a $|U|\times|W|$ matrix $A$.

The representation used for a graph can have a profound effect on the
running time of algorithms that are applied to it. It is advisable to
make timing comparisons on different representations before committing
to a particular one.  The most appropriate or efficient strategy for
representing the graph will depend on many factors such as the size of
the graph and the types of operations that are going to be applied to
it. The \Rpackage{graph} package of the Bioconductor software system
 offers methods to translate between
representations, a process sometimes referred to as ``coercion.''  We
also note that there is a close relationship between the node and edge
list representation and that of sparse matrices.

%------------------------------------------------------------
\subsection*{Algorithms}
%------------------------------------------------------------
There are many existing, well-tested and high-quality implementations
of graph algorithms.  It is inefficient and often more error-prone
to reimplement algorithms for which good implementations already  exist.
Bioconductor provides interfaces to many of the algorithms coded
in the open source Boost graph library~\cite{Siek2002}.

However, good implementations for many of the algorithms required in
bioinformatics are still needed.  Algorithms adapted to deal with
incompleteness and uncertainty are of particular interest.  For
example, Scholtens and Gentleman~\cite{ScholtensSAGMB2004} developed a
special form of \emph{clique} that is appropriate for protein complex
data where different forms of uncertainty are prevalent. For
hypergraphs, Krishnamurthy et al.\ describe an extension of depth
first search~\cite{Krishnamurthy2003}, and Klamt and Gilles developed
an analog of the mincut algorithm for biochemical reaction
networks~\cite{Klamt2004}.

%------------------------------------------------------------
\subsection*{Software from the Bioconductor project}
%------------------------------------------------------------
Bioconductor is an open source and open development software project
for the analysis and comprehension of genomic data~\cite{bioC}. It
provides a large collection of software for the analysis of functional
genomics data and among that, software for working with graphs. The
software is organized into functions and packages. Functions are the
basic unit of functionality and documentation. Packages contains sets
of related functions for a particular domain, and they are the basic unit
of authoring, versioning, dependency, distribution and deployment.

Among the graphs-related packages, it is worth differentiating between
packages that are mainly infrastructure (sets of tools that can be
used to create other pieces of software) and packages that are
designed to provide an end-user application. The packages
\Rpackage{graph}, \Rpackage{RBGL} and \Rpackage{Rgraphviz} are
infrastructure packages.  Basic data structure definitions and methods
are provided in the Bioconductor package \Rpackage{graph}.  The
package \Rpackage{RBGL} is currently the primary source of software
for graph algorithms. Package \Rpackage{Rgraphviz} provides graph
visualization.  Software developers may use these packages to
construct tools aimed at specific applications areas, such as the
\Rpackage{GOstats} or \Rpackage{apComplex} packages.

The \Rpackage{graph} package is entirely a creation of the
Bioconductor core. The package \Rpackage{RBGL} is an interface to the
Boost Graph Library \cite{Siek2002}, a C++ library devoted to portable
implementation of Standard Template Library (STL) concepts for graph
computations. In addition further algorithms, for example the cohesive
subgroup algorithms used in the example below, were implemented by the
authors (L.L.). \Rpackage{Rgraphviz} is an interface to Graphviz
\cite{graphviz}, a C/C++ library devoted to layout and visualization
of graphs encountered in telecommunications research.  We greatly
appreciate the fact that the Boost and Graphviz groups have produced
high-quality software with sufficiently open licenses to meet our
requirements.

%------------------------------------------------------------
\section*{Case study: using graphs for comparing transcription
and interaction data}
%------------------------------------------------------------

As a very simple example, we demonstrate how graph concepts can be
used to do an analysis that relates gene expression data to protein
interaction data.

Proteins that form a functional complex need to be expressed
concurrently, hence we expect that something can be learned from
comparing co-expression and protein complex co-membership. In
particular, we consider the question is whether genes in
a protein complex are more likely to have a similar pattern of gene
expression than genes in different complexes. 

The analysis that we demonstrate in the following was reported by
Balasubramanian et al.~\cite{Balasubramanian2004} and is based on the work of
Geone et al.~\cite{Geone2001}.  Balasubramanian et al.\ used two graphs
defined on a common set of nodes: the genes present in yeast. The
relationship represented by the edges in the first graph is
co-membership in a cluster of correlated expression, while the edges
in the second graph represent co-membership in a protein complex.

For concreteness, we will show the R programming code to perform this
analysis. Figures~3--8 are generated from the results of these
computations, and the \textit{Sweave} source document for this
article includes all the R code for analysis and graphics
displays. It is available as additional file 1.

We set up the comparison by creating the two graphs as objects in the
R language and counting how many edges they have in common. To see
whether this number is significantly above what could be expected
\emph{by chance} if there were no relationship between protein complex
co-membership and co-expression.  There are some subtleties in the
definition by what we mean by \emph{by chance}, as we will
discuss below.

%----------------------------------------
\subsection*{The Data}
%----------------------------------------
The R package \Rpackage{yeastExpData} contains the 
gene expression data from a yeast cell-cycle time course~\cite{Cho1998},
including an assignment of the genes into co-expressed clusters
in the dataframe \Robject{ccyclered}, and protein-protein interaction
(PPI) data extracted from published papers (\Robject{litG}).
%
\begin{Schunk}
\begin{Sinput}
> library("yeastExpData")
> data("ccyclered")
> ccyclered[1:2, 1:8]
\end{Sinput}
\begin{Soutput}
  Cluster Distance  Y.name    SGDID  GENE Chromsome Start   End
1       1     0.38 YBL072C S0000168 RPS8A        II 89116 88514
2       1     0.75 YBL083C S0000179              II 70128 69703
\end{Soutput}
\begin{Sinput}
> table(ccyclered$Cluster)
\end{Sinput}
\begin{Soutput}
  1   2   3   4   5   6   7   8   9  10  11  12  13  14  15  16  17 
157 185 103 169 151 100 101 148 146  78  94  79  96  73 113  98  81 
 18  19  20  21  22  23  24  25  26  27  28  29  30 
 96  73  84  68  83  63  83  74  49  63  67  51  59 
\end{Soutput}
\begin{Sinput}
> data("litG")
> litG
\end{Sinput}
\begin{Soutput}
A graphNEL graph with undirected edges
Number of Nodes = 2885 
Number of Edges = 315 
\end{Soutput}
\end{Schunk}
% 
The code above shows the first two rows (genes) of
\Robject{ccyclered}, the sizes of the
30 clusters, and a summary of
the \Rclass{graph} object \Robject{litG}.
%
%----------------------------------------
\subsection*{Exploration of the PPI graph}
%----------------------------------------
To explore the graph \Robject{litG}, we can employ the
functionality of the package \Rpackage{RBGL}. First, we find the
connected components. 
%
\begin{Schunk}
\begin{Sinput}
> library("RBGL")
> cc = connectedComp(litG)
> table(listLen(cc))
\end{Sinput}
\begin{Soutput}
   1    2    3    4    5    6    7    8   12   13   36   88 
2587   29   10    7    1    1    2    1    1    1    1    1 
\end{Soutput}
\end{Schunk}
%
\Robject{cc} is a list of the connected components of \Robject{litG}.  There are
2587 singletons (connected components of
size 1), and the largest connected component has size
88. 
%
% The following instructions show an example
% for how to construct a subgraph of \Robject{litG} that contains only the
% connected components of size 4 or more.
%
% <<cclens>>=
% selectComp = cc[listLen(cc)>=4]
% litGs = subGraph(unlist(selectComp), litG)
% @
%
Let us plot the two largest components using the \Rpackage{Rgraphviz}
package. We first determine the indices of the ordered components,
%
\begin{Schunk}
\begin{Sinput}
> ord = order(listLen(cc), decreasing = TRUE)
\end{Sinput}
\end{Schunk}
%
select the largest subgraph, 
%
\begin{Schunk}
\begin{Sinput}
> sG1 = subGraph(cc[[ord[1]]], litG)
\end{Sinput}
\end{Schunk}
%
lay it out using the function \Rfunction{agopen}, which is an
interface to the \textit{graphviz} graph layout library, and plot
it. There are many options for node color, line color and type, node
shape etc., for which we refer to the vignette of the
\Rpackage{Rgraphviz} package.
%
\begin{Schunk}
\begin{Sinput}
> lsG1 = agopen(sG1, layoutType = "neato", nodeAttrs = makeNodeAttrs(sG1, 
+     fillcolor = "steelblue2"), name = "sG1")
\end{Sinput}
\end{Schunk}
\begin{Schunk}
\begin{Sinput}
> plot(lsG1)
\end{Sinput}
\end{Schunk}
%
The graph is shown in Figure~3. Similarly, Figure 4 shows the
second-largest connected component \Robject{sG2}. 
%
\begin{Schunk}
\begin{Sinput}
> sG2 = subGraph(cc[[ord[2]]], litG)
\end{Sinput}
\end{Schunk}

%-----------------------------------------------------
\subsection*{Construction of the cluster graph}
%-----------------------------------------------------
There is a specialized graph class \Rclass{clusterGraph} that can be
used to represent clusters. 
The 30 clusters of the 
2885 genes in the
\Robject{ccyclered} dataset are represented by 
30 subgraphs which are fully connected within themselves and
unconnected with each other.
%
\begin{Schunk}
\begin{Sinput}
> clusts = with(ccyclered, split(Y.name, Cluster))
> clG = new("clusterGraph", clusters = clusts)
\end{Sinput}
\end{Schunk}

%------------------------------------------------------------
\subsection*{Statistical analysis of the graph overlap}
%------------------------------------------------------------
It is now easy to determine how many pairs of genes have both a
protein-protein interaction and are found in the same expression
cluster. We find the intersection of the cluster-graph
and the literature graph using the R function \Rfunction{intersection}.
%
\begin{Schunk}
\begin{Sinput}
> commonG = intersection(clG, litG)
\end{Sinput}
\begin{Soutput}
A graphNEL graph with undirected edges
Number of Nodes = 2885 
Number of Edges = 42 
\end{Soutput}
\end{Schunk}
%
We find that 42 edges are in common, now we will try
to determine whether this number is statistically interesting, i.\,e.\
different from what could be expected by chance.  We will do this by
generating a null distribution via permutation of node labels on the
observed graph. The following function implements this.
%
\begin{Schunk}
\begin{Sinput}
> nodePerm = function(g, h, B = 500) {
+     n = nodes(g)
+     sapply(1:B, function(i) {
+         nodes(g) <- sample(n)
+         numEdges(intersection(g, h))
+     })
+ }
\end{Sinput}
\end{Schunk}
\begin{Schunk}
\begin{Sinput}
> nPdist = nodePerm(clG, litG)
\end{Sinput}
\end{Schunk}
% 
Figure~5 shows the histogram of \Robject{nPdist} 
together with a vertical line at
42, the number of edges of the intersection
graph. The largest number of common edges in the permutation
distribution is 24. We conclude that the overlap
between \Robject{litG} and \Robject{clG} is statistically
significant. In the next section, we will do some data exploration to
investigate some of the biological significance.
%
% 
%What is the null hypothesis that we have tested with this permutation
%test? We have left the graph structure, i.\,e.\ the distribution of
%the edges across the nodes, intact, but have randomly permuted the
%node labels. This corresponds to a null hypothesis of saying...
%
%--------------------------------------------------
\subsection*{Cohesive subgroups}
%--------------------------------------------------
Let us look at cohesive subgroups of the intersection graph
\Robject{commonG}. First, we remove the singleton nodes,
%
\begin{Schunk}
\begin{Sinput}
> sel = names(which(degree(commonG) >= 1))
> commonG = subGraph(sel, commonG)
\end{Sinput}
\end{Schunk}
%
then we use the functions from the \Rpackage{RBGL} package to identify
the different types of cohesive subgroups that were defined above.
%
\begin{Schunk}
\begin{Sinput}
> kcliq = kCliques(commonG)
> kcore = kCores(commonG)
> lambd = lambdaSets(commonG)
\end{Sinput}
\end{Schunk}
%
\Robject{kcliq}, the return value of \Rfunction{kCliques} is a list
whose $k-$th entry is a list of all the $k$-cliques in the graph. We
can get all the 2-cliques of size >=4,
%
\begin{Schunk}
\begin{Sinput}
> listSel = function(x, n) x[listLen(x) >= n]
> kc2 = listSel(kcliq[[2]], 4)
> kc2
\end{Sinput}
\begin{Soutput}
[[1]]
[1] "YBR009C" "YBR010W" "YNL030W" "YNL031C"

[[2]]
[1] "YBL035C" "YJR043C" "YNL102W" "YPR135W"

[[3]]
[1] "YBR088C" "YDL102W" "YJR006W" "YJR043C" "YNL102W"
\end{Soutput}
\end{Schunk}
%
Remember that a 2-clique is a subgraph in which the distance between
each pair of nodes is $\le 2$. Any subgraph of size $\le 3$ satisfies
this requirement trivially, hence we consider those with size $\ge 4$.
They are shown in Figure~6.
%
%
Using the gene annotation data provided in the metadata package
\Rpackage{YEAST}, we can look at the names and descriptions of the
4 genes in the second $2$-clique.
%
\begin{Schunk}
\begin{Sinput}
> library("YEAST")
> mget(kc2[[2]], YEASTGENENAME)
> mget(kc2[[2]], YEASTDESCRIPTION)
\end{Sinput}
\end{Schunk}
\begin{Schunk}
\begin{Soutput}
YBL035C YJR043C YNL102W YPR135W 
"POL12" "POL32"  "POL1"  "CTF4" 
\end{Soutput}
\begin{Soutput}
YBL035C
B subunit of DNA polymerase
alpha-primase complex, required for
initiation of DNA replication during
mitotic and premeiotic DNA synthesis;
also functions in telomere capping and
length regulation

YJR043C
Third subunit of DNA polymerase delta,
involved in chromosomal DNA
replication; required for error-prone
DNA synthesis in the presence of DNA
damage and processivity; interacts with
Hys2p, PCNA (Pol30p), and Pol1p

YNL102W
Catalytic subunit of the DNA polymerase
alpha-primase complex, required for the
initiation of DNA replication during
mitotic DNA synthesis and premeiotic
DNA synthesis

YPR135W
Chromatin-associated protein, required
for sister chromatid cohesion;
interacts with DNA polymerase alpha
(Pol1p) and may link DNA synthesis to
sister chromatid cohesion
\end{Soutput}
\end{Schunk}
%
The first $2$-clique is a duplicated pair of histone proteins:
\begin{Schunk}
\begin{Sinput}
> sapply(kc2[[1]], function(i) YEASTGENENAME[[i]])
\end{Sinput}
\begin{Soutput}
YBR009C YBR010W YNL030W YNL031C 
 "HHF1"  "HHT1"  "HHF2"  "HHT2" 
\end{Soutput}
\end{Schunk}
%
A $k$-core is a subgraph in which every node is connected to at least
$k$ other nodes within the subgraph. The 2-cores of
\Robject{commonG} are shown in Figure~7.
%
%
\Robject{lambd} represents the $\lambda$-sets of \Robject{commonG}. 
It has 2 elements, the first one is the maximum degree
$k_\mbs{max}$ in the graph, the second is a list of length 3 with the
$\lambda$-sets for $k=0$, $1$, and $2$, respectively. 
%
\begin{Schunk}
\begin{Sinput}
> lambd[[1]]
\end{Sinput}
\begin{Soutput}
[1] 2
\end{Soutput}
\begin{Sinput}
> names(lambd[[2]])
\end{Sinput}
\begin{Soutput}
[1] "lambda-0 sets" "lambda-1 sets" "lambda-2 sets"
\end{Soutput}
\begin{Sinput}
> lambd[[2]][[3]]
\end{Sinput}
\begin{Soutput}
[[1]]
[1] "YBR009C" "YBR010W" "YNL030W" "YNL031C"

[[2]]
[1] "YDL102W" "YJR006W" "YJR043C"

[[3]]
[1] "YDR356W" "YHR172W" "YNL126W"
\end{Soutput}
\end{Schunk}
%
In this particular example, we note that the $\lambda$-sets for $k=2$
are the same as the 2-cores in Figure~7, hence there is no need for an
extra figure.
%

%<<fig8layout,echo=FALSE,results=hide>>= 
%cache(l8 <- agopen(commonG, layoutType="neato", 
%  nodeAttrs=colorCohesiveSubgroups(commonG, lambd[[2]][[3]]),
%  name="l8"))
%@ 
%<<fig8,echo=FALSE,fig=TRUE,include=FALSE,prefix=FALSE,width=6,height=4.5>>=
%plot(l8)
%@ 


%--------------------------------------------------
% What could also be done:
%--------------------------------------------------
%
%Are there expression clusters that have a number of literature cluster
%edges going between them (and hence suggesting that the expression
%clustering was too fine or that the genes involved in the literature
%cluster are not cell-cycle regulated).

%------------------------------------------------------------
\section*{Discussion}
%------------------------------------------------------------
There are many ways in which graphs 
play a role in computational molecular biology, among these 
the representation and integration of experimental datasets as graphs;
the interactive navigation and visualization of these large and 
complex datasets by a human researcher;
the computation of solutions to problems such as cliques and 
cohesive subgroups, graph alignment, optimal paths or path-sets;
the estimation of and statistical inference on 
an underlying (``hidden'') graph from noisy observational data.

There is a substantial body of existing methodology in graph theory
that is relevant to these questions, and it is a challenging and
exciting task to establish the most appropriate and effective models.
There is a need for theoretical development of the field, but also for
software that integrates data analytic and statistical inference
capabilities with methods for querying and manipulating graphs. 

We have produced an approach to such an environment in Bioconductor.
We made extensive use of existing software in particular from the
Graphviz \cite{graphviz} and Boost Graph Library \cite{Siek2002}
projects, connecting them together using the R system with its
powerful computational engine and elegant programming language.
However, much remains to be done.


%%%%%%%%%%%%%%%%%%%%%%%%%%%
\section*{Acknowledgments}
{\ifthenelse{\boolean{publ}}{\small}{} 
  W.H. and R.G. acknowledge support from HFSP research grant
  RGP0022/2005-C. L.L. was supported by a grant from Intel Corp. to
  the Vital-IT Center.
  We are thankful to the Boost and Graphviz groups for providing their
  software.
}
 
%--------------------------------------------------
%                  The Bibliography
%--------------------------------------------------

{\ifthenelse{\boolean{publ}}{\footnotesize}{\small}
\bibliographystyle{bmc_article}  % Style BST file

  % please only run bibtex if you have this file - otherwise use the 
  % .bbl file that is provided.
  \bibliography{/home/huber/huber/docs/papers/omnilit} } 


\ifthenelse{\boolean{publ}}{\end{multicols}}{}

%%%%%%%%%%%%%%%%%%%%%%%%%%%%%%%%%%%
%%                               %%
%% Figures                       %%
%%                               %%
%% NB: this is for captions and  %%
%% Titles. All graphics must be  %%
%% submitted separately and NOT  %%
%% included in the Tex document  %%
%%                               %%
%%%%%%%%%%%%%%%%%%%%%%%%%%%%%%%%%%%

\section*{Figures}
\subsection*{Figure 1 - A simple graph}
An example for a simple directed graph.

\subsection*{Figure 2 - Set operations on graphs.}
Set operations on two undirected graphs \Robject{ug1} and
\Robject{ug1}.

\subsection*{Figure 3 - The largest connected component of the PPI graph.}
Layout of the connected component \Robject{sG1} of the protein-protein
interaction graph \Robject{litG}.

\subsection*{Figure 4 - The second-largest connected component of the PPI graph.}
Layout of the connected component \Robject{sG2} of the protein-protein
interaction graph \Robject{litG}.

\subsection*{Figure 5 - Statistical significance of the overlap between PPI and 
  co-expression graphs.}  The $x$-position of the vertical line is the
number of edges of the intersection graph between \Robject{litG}, the
literature-curated protein-protein interaction graph, and
\Robject{clG}, the cell cycle co-expression graph. The histogram shows of
the permutation distribution obtained by random node label permutations.
We conclude that the observed overlap is larger than what would be
expected by chance.

\subsection*{Figure 6 -  2-cliques in the overlap graph.}
Layout of the overlap graph \Robject{commomnG}.  
There are three 2-cliques, each of size 4, marked by
node color. Two nodes are part of two different 2-cliques, marked in
a darker color.

\subsection*{Figure 7 -  $k$-cores in the overlap graph.}
Layout of the overlap graph \Robject{commonG}.  
Three $2$-cores are marked by node color. 

%\subsection*{Figure 8 -  $k$-cores in the overlap graph.}
%Layout of the overlap graph \Robject{commomnG}.  
%Three $2$-cores are marked by node color. 

\section*{Additional Files}
\subsection*{Additional file 1 --- Sweave source code of the article}
The Sweave markup of this paper, including the
text in \LaTeX\ format and the program code for the example analysis
in the Case Study and the generation of all
figures.


\end{bmcformat}
\end{document}
